# Supplementary material for: Machine learning model for the prediction of prostate cancer in patients with low prostate-specific antigen levels: A multicenter retrospective analysis
Source: Front Oncol. 2022 Aug 18;12:985940. doi: 10.3389/fonc.2022.985940 (PMC9433549; doi:10.3389/fonc.2022.985940)
Supplement: Supplementary Table 1 — Clinical characteristics of patients in the external validation cohort. [file Table_1.xlsx]

## Sheet: Sheet1
Variables ,n(%)	Level	Total	BPH	PCa	P-value
PSA;ng/mL	<8.47	53(47.321)	35(58.333)	18(34.615)	0.012
	≥8.47	59(52.679)	25(41.667)	34(65.385)
fPSA;ng/mL	<1.89	83(74.775)	46(76.667)	37(72.549)	0.619
	≥1.89	28(25.225)	14(23.333)	14(27.451)
F/T	<0.103	37(33.333)	14(23.333)	23(45.098)	0.015
	≥0.103	74(66.667)	46(76.667)	28(54.902)
PV;mL	<38.1	49(42.241)	14(21.875)	35(67.308)	<0.001
	≥38.1	67(57.759)	50(78.125)	17(32.692)
PSAD	<0.24	67(59.821)	52(86.667)	15(28.846)	<0.001
	≥0.24	45(40.179)	8(13.333)	37(71.154)
Age;years	<73	88(75.862)	49(76.563)	39(75.000)	0.845
	≥73	28(24.138)	15(23.438)	13(25.000)
BMI;kg/m²	<23.62	50(43.103)	29(45.313)	21(40.385)	0.594
	≥23.624	66(56.897)	35(54.688)	31(59.615)
NLR	<1.46	25(21.552)	12(18.750)	13(25.000)	0.416
	≥1.46	91(78.448)	52(81.250)	39(75.000)
PLR	<131.01	76(65.517)	39(60.938)	37(71.154)	0.25
	≥131.01	40(34.483)	25(39.063)	15(28.846)
MLR	<0.336	92(79.310)	50(78.125)	42(80.769)	0.727
	≥0.336	24(20.690)	14(21.875)	10(19.231)
GLR	<13.21	54(51.923)	31(55.357)	23(47.917)	0.449
	≥13.21	50(48.077)	25(44.643)	25(52.083)
LSR	<0.684	13(11.207)	7(10.938)	6(11.538)	0.919
	≥0.684	103(88.793)	57(89.063)	46(88.462)
RPR	<0.00063	35(30.172)	20(31.250)	15(28.846)	0.779
	≥0.00063	81(69.828)	44(68.750)	37(71.154)
WBC;*10⁹ /L	<4.89	28(24.138)	13(20.313)	15(28.846)	0.285
	≥4.89	87(75.000)	50(78.125)	37(71.154)
Hb;g/dl	<146.2	80(68.966)	45(70.313)	35(67.308)	0.728
	≥146.2	36(31.034)	19(29.688)	17(32.692)
RDW; %	<0.15	112(96.552)	61(95.313)	51(98.077)	0.417
	≥0.15	4(3.448)	3(4.688)	1(1.923)
Plt;*10⁹ /L	<207	79(68.103)	42(65.625)	37(71.154)	0.525
	≥207	37(31.897)	22(34.375)	15(28.846)
Neutrophil count;*10⁹ /L	<4.14	75(64.655)	45(70.313)	30(57.692)	0.157
	≥4.14	41(35.345)	19(29.688)	22(42.308)
Lymphocyte count;*10⁹ /L	<1.5	41(35.345)	21(32.813)	20(38.462)	0.527
	≥1.5	75(64.655)	43(67.188)	32(61.538)
Monocyte count;*10⁹ /L	<0.44	73(62.931)	46(71.875)	27(51.923)	0.027
	≥0.44	43(37.069)	18(28.125)	25(48.077)
Eosinophil count;*10⁹ /L	<0.17	73(62.931)	40(62.500)	33(63.462)	0.915
	≥0.17	43(37.069)	24(37.500)	19(36.538)
Blood glucose;mmol/L	<5	51(43.966)	29(45.313)	22(42.308)	0.746
	≥5	65(56.034)	35(54.688)	30(57.692)
γ-glutamyl transpeptidase;U	<33.2	88(84.615)	49(87.500)	39(81.250)	0.378
	≥33.2	16(15.385)	7(12.500)	9(18.750)
Creatinine;μmol/L	<88	101(87.069)	59(92.188)	42(80.769)	0.068
	≥88	15(12.931)	5(7.813)	10(19.231)
ALP;U	<90	90(87.379)	46(85.185)	44(89.796)	0.482
	≥90	13(12.621)	8(14.815)	5(10.204)
Urine WBC	Negative	107(92.241)	57(89.063)	50(96.154)	0.156
	Positive	9(7.759)	7(10.938)	2(3.846)
Urine RBC	Negative	101(87.069)	53(82.813)	48(92.308)	0.13
	Positive	15(12.931)	11(17.188)	4(7.692)
Ultrasound hypoechoic nodules	Negative	64(55.172)	62(96.875)	2(3.846)	<0.001
	Positive	52(44.828)	2(3.125)	50(96.154)
Prostatic calculi	Negative	32(27.586)	6(9.375)	26(50.000)	<0.001
	Positive	84(72.414)	58(90.625)	26(50.000)
