# Supplementary material for: Machine learning model for the prediction of prostate cancer in patients with low prostate-specific antigen levels: A multicenter retrospective analysis
Source: Front Oncol. 2022 Aug 18;12:985940. doi: 10.3389/fonc.2022.985940 (PMC9433549; doi:10.3389/fonc.2022.985940)
Supplement: Supplementary Table 2 — Raw data from the First Affiliated Hospital of Guangxi Medical University, Guangxi, China. [file Table_2.xlsx]

## Sheet: Sheet1
id	Pca	UrineWBC	UrineRBC	Ultrasoundhypoechoicnodules	Prostaticcalculi	PV	PSA	fPSA	PSAD	FT	Age	BMI	NLR	PLR	MLR	GLR	LSR	RPR	WBC	RBC	Hb	RDW	Plt	Neutrophilcount	Lymphocytecount	Monocytecount	Eosinophilcount	Bloodglucose	gammaglutamyltranspeptidase	Creatinine	ALP
1	0	0	1	0	0	41.8579	7.78	0.73	0.185867	0.0938303	53	25.9516	2.15882	172	0.294118	23.5294	1.76923	0.000410397	6.18	4.77	143.8	0.12	292.4	3.67	1.7	0.5	0.29	5.4869	40	76	89
2	0	0	0	1	0	81.8532	12.19	2.65	0.148925	0.217391	58	25.1808	3.30657	141.241	0.335766	16.7883	1.21053	0.000723514	6.45	5.68	149.6	0.14	193.5	4.53	1.37	0.46	0.06	4.79	23	99	73
4	0	0	0	0	1	81.3618	16.5	2.36	0.202798	0.14303	70	20.9042	5.58	358.4	0.54	54	0.928571	0.000334821	7.72	4.6	136.2	0.12	358.4	5.58	1	0.54	0.54	5.29	54	68	95
5	0	0	0	1	1	29.8771	8.32	0.67	0.278474	0.0805288	71	25.5102	1.40248	79.6904	0.157895	25.387	1.80769	0.000621601	8.44	4.45	143	0.16	257.4	4.53	3.23	0.51	0.15	6.2201	82	81	80
6	0	1	1	1	0	102.785	2.22	0.5	0.0215984	0.225225	69	25.7276	4.0087	179.478	0.426087	18.2609	0.5	0.000823643	6.35	3.42	76	0.17	206.4	4.61	1.15	0.49	0.08	4.5316	21	83	67
7	1	0	0	1	1	20.3174	7.21	1	0.354868	0.138696	75	26.8386	1.53691	72.4832	0.33557	20.1342	0.52381	0.0012037	4.44	3.78	119	0.13	108	2.29	1.49	0.5	0.14	4.73	30	104	92
8	0	0	1	1	1	38.713	5.17	1.38	0.133547	0.266925	72	27.4714	2.34211	94.7368	0.315789	5.26316	0.916667	0.000666667	7.08	4.18	139	0.12	180	4.45	1.9	0.6	0.1	13.75	10	90	102
9	0	0	0	1	1	99.1884	13.08	2.26	0.13187	0.172783	55	25.9107	1.64214	111.706	0.337793	12.0401	1.19608	0.000419162	9.34	4.77	139	0.14	334	4.91	2.99	1.01	0.39	5.4223	36	95	79
10	1	0	0	1	1	29.6525	16.95	2.48	0.571622	0.146313	77	18.4265	4.28249	310.508	0.40678	31.0734	0.95122	0.000236536	10.27	2.59	87.3	0.13	549.6	7.58	1.77	0.72	0.14	5.9527	55	96	90
11	1	0	0	1	1	32.7928	5.43	0.94	0.165585	0.173112	42	23.8754	1.34694	105.429	0.281633	17.551	1.78571	0.000542005	6.65	4.68	142.4	0.14	258.3	3.3	2.45	0.69	0.16	4.99	43	74	107
12	0	0	0	0	0	41.0467	7.73	1.61	0.188322	0.208279	65	19.7742	0.731278	88.5463	0.23348	7.04846	0.807692	0.000746269	4.65	4.55	137	0.15	201	1.66	2.27	0.53	0.17	6.1848	16	83	74
13	1	0	0	1	0	30.888	13.41	0.93	0.434149	0.0693512	73	25.3906	1.38021	134.896	0.239583	7.29167	0.52	0.000501931	5.47	5.07	140	0.13	259	2.65	1.92	0.46	0.4	5.3515	14	71	59
14	0	1	1	1	1	87.1926	5.21	1.14	0.0597528	0.21881	66	16.6525	1.52551	70.9184	0.135204	9.94898	1.10526	0.000431655	10.7	4.84	136	0.12	278	5.98	3.92	0.53	0.24	4.3135	39	64	54
15	1	0	0	1	0	25.0879	7.49	0.39	0.29855	0.0520694	57	31.245	2	190.292	0.408759	72.9927	0.592593	0.000498657	4.79	5.09	138.8	0.13	260.7	2.74	1.37	0.56	0.06	6.0599	100	91	137
16	0	0	0	1	1	171.807	9.58	1.91	0.0557603	0.199374	60	22.0581	2.01863	172.671	0.354037	10.559	1.16667	0.000431655	5.66	4.69	142	0.12	278	3.25	1.61	0.57	0.19	5.07	17	60	75
17	1	0	0	0	1	81.8672	9.35	1.52	0.114209	0.162567	69	24.677	1.45228	79.5851	0.248963	7.88382	0.68	0.000729927	6.8	4.84	138.2	0.14	191.8	3.5	2.41	0.6	0.26	5.19	19	102	66
18	0	0	0	1	1	50.6797	17.52	2.49	0.3457	0.142123	65	27.3438	1.43421	99.0789	0.447368	17.7632	1	0.000929615	4.47	4.12	133.5	0.14	150.6	2.18	1.52	0.68	0.08	5.1231	27	72	81
19	0	0	0	0	1	51.104	7.71	3.31	0.150869	0.429313	81	24.2424	2.57055	117.117	0.337423	18.4049	0.794118	0.000680985	6.53	4.77	137.9	0.13	190.9	4.19	1.63	0.55	0.11	5.3796	30	85	90
20	0	0	0	0	1	103.118	9.4	1.34	0.0911581	0.142553	63	24.539	2.32727	121.364	0.304545	16.8182	0.269231	0.000449438	8.72	4.63	146	0.12	267	5.12	2.2	0.67	0.69	4.67	37	82	70
21	0	0	0	1	0	54.8371	12.85	1.92	0.23433	0.149416	70	19.487	1.07463	100.498	0.20398	14.9254	0.928571	0.000643564	5.25	4.65	136	0.13	202	2.16	2.01	0.41	0.61	4.74	30	89	57
22	0	0	0	1	0	45.7314	6.79	0.57	0.148476	0.083947	68	25.5296	1.19474	108.421	0.157895	9.47368	0.545455	0.000631068	4.79	4.04	137	0.13	206	2.27	1.9	0.3	0.27	5.07	18	55	62
23	1	0	0	1	0	111.654	18.48	5.11	0.165511	0.276515	69	23.6244	4.02941	120.588	0.598039	34.3137	1.11765	0.00105691	5.89	4.31	134	0.13	123	4.11	1.02	0.61	0.12	4.94	35	76	77
24	1	0	0	0	0	25.9459	3.67	1.31	0.141448	0.356948	78	28	2.47317	142.439	0.370732	21.4634	0.56	0.000445205	8.07	4.82	146	0.13	292	5.07	2.05	0.76	0.14	4.26	44	56	871
25	0	0	0	0	1	62.0568	6.59	1.64	0.106193	0.248862	63	21.7911	1.50838	107.821	0.301676	29.162	0.509749	0.000673575	5.46	4.24	122	0.13	193	2.7	1.79	0.54	0.38	4.97	52.2	111.1
26	0	1	1	1	1	94.4944	19.18	2.6	0.202975	0.135558	69	22.8329	3.27723	236.634	0.633663	19.2079	0.785714	0.000543933	5.14	4.09	126	0.13	239	3.31	1.01	0.64	0.15	5.39	19.4	71
27	0	0	0	1	1	62.7827	4.68	1.68	0.0745428	0.358974	62	22.4913	2.95349	121.512	0.401163	11.2791	0.5	0.00076555	7.68	4.94	150.9	0.16	209	5.08	1.72	0.69	0.17	5.11	19.4	98
28	1	0	0	1	1	26.208	12.23	1.8	0.466651	0.147179	61	30.4772	1.755	90	0.19	11.15	1.14286	0.000666667	6.07	5.09	162	0.12	180	3.51	2	0.38	0.17	5.83	22.3	68
29	0	0	0	0	1	38.376	7.19	0.72	0.187357	0.100139	78	21.79	2.05114	158.295	0.329545	11.3636	1.15789	0.000466619	6.52	5.2	148.7	0.13	278.6	3.61	1.76	0.58	0.53	5.5046	20	71
30	0	1	1	0	0	39.8362	18.59	3.66	0.466661	0.19688	69	23.1834	2.39891	145.355	0.26776	26.776	0.961538	0.000488722	7.03	3.75	115	0.13	266	4.39	1.83	0.49	0.23	6.7514	49	158	86
31	0	0	0	1	1	50.1509	10.01	1.41	0.199598	0.140859	67	23.3234	3.74101	170.576	0.553957	15.3237	0.62069	0.000632644	8.09	4.91	145.5	0.15	237.1	5.2	1.39	0.77	0.69	5.19	21.3	92
32	0	0	0	1	1	69.888	11.44	2.37	0.16369	0.207168	62	24.0346	2.59851	159.851	0.245353	8.55019	1.22727	0.000348837	10.61	3.1	95	0.15	430	6.99	2.69	0.66	0.21	5.1426	23	70	91
33	1	0	0	1	1	31.7288	14.5	1.46	0.456997	0.10069	73	25.6544	0.888158	131.579	0.335526	12.5	0.785714	0.0006	3.71	4.32	136	0.12	200	1.35	1.52	0.51	0.31	4.87	19	59
34	0	0	1	1	0	35.217	9.53	0.98	0.270608	0.102833	56	22.231	3.41667	164.808	0.371795	10.8974	0.833333	0.000466744	7.78	4.54	143.4	0.12	257.1	5.33	1.56	0.58	0.25	6.0664	17	93
35	0	0	0	1	0	38.2554	5.3	0.84	0.138543	0.158491	67	24.281	2.31507	64.5205	0.363014	19.1781	1	0.0014862	5.49	5.2	147.5	0.14	94.2	3.38	1.46	0.53	0.08	6.91	28	99
36	1	0	0	1	1	28.7997	12.07	1.86	0.419102	0.154101	74	25.9259	2.76087	163.261	0.471014	14.5652	1.06897	0.000577008	6.22	4.69	137.6	0.13	225.3	3.81	1.38	0.65	0.33	4.65	20.1	82
37	0	0	0	1	1	24.0926	2.57	0.43	0.106672	0.167315	62	16.6525	1.60284	124.113	0.241135	23.1206	0.9	0.000685714	4.14	4.53	134	0.12	175	2.26	1.41	0.34	0.09	4.31	32.6	101
38	0	0	0	0	1	79.3728	9.43	1.57	0.118806	0.16649	69	23.1837	2.63861	67.1782	0.40099	9.60396	0.833333	0.00103169	8.32	5.29	156.2	0.14	135.7	5.33	2.02	0.81	0.14	4.49	19.4	75
39	0	0	0	1	1	150.958	20.44	4.7	0.135402	0.229941	71	22.4913	1.84568	140.123	0.228395	11.7284	0.941176	0.000528634	5.13	3.95	127	0.12	227	2.99	1.62	0.37	0.13	5.95	19	51	69
40	1	0	0	0	1	58.3315	13.5	3.02	0.231436	0.223704	71	19.9432	3.64655	184.569	0.310345	12.931	0.904762	0.0006539	5.85	4.38	125	0.14	214.1	4.23	1.16	0.36	0.08	5.23	15	70
41	1	0	1	1	1	21.216	19.39	4.86	0.913933	0.250645	66	18.9036	3.83607	151.421	0.355191	6.55738	0.5	0.000505233	9.6	3.4	95.9	0.14	277.1	7.02	1.83	0.65	0.06	4.8675	12	507
42	0	1	1	1	0	34.5946	10.6	1.43	0.306407	0.134906	56	20.3074	12.7742	248.065	1.06452	83.2258	0.944444	0.00208062	4.7	4.13	82.9	0.16	76.9	3.96	0.31	0.33	0.09	5.17	25.8	441
43	0	0	1	1	1	50.8352	7.84	1.8	0.154224	0.229592	64	26.398	2.24084	142.042	0.256545	15.1832	0.818182	0.000479174	7	5.07	140.2	0.13	271.3	4.28	1.91	0.49	0.26	5.63	29	59
44	0	0	0	1	1	76.8222	11.39	2.49	0.148264	0.218613	68	26.2336	1.46927	124.581	0.26257	45.7542	0.821429	0.000672646	5.23	5.67	130	0.15	223	2.63	1.79	0.47	0.28	6.51	81.9	72
45	0	0	0	1	0	72.9872	17.04	2.95	0.233466	0.173122	70	21.0077	4.40136	267.687	0.727891	18.3673	0.818182	0.000330368	9.61	5.47	118.3	0.13	393.5	6.47	1.47	1.07	0.6	5.1	27	71
46	0	0	0	1	1	95.7216	9.26	4.48	0.0967389	0.483801	70	21.6128	2.9	177.867	0.506667	16.6667	1.125	0.000562219	6.72	5.6	120.3	0.15	266.8	4.35	1.5	0.76	0.11	5.0271	25	83	74
47	0	0	0	0	1	21.06	2.87	0.48	0.136277	0.167247	58	22.6757	1.81098	131.707	0.347561	19.7561	1.10714	0.000601852	5.85	5.14	151	0.13	216	2.97	1.64	0.57	0.61	4.863	32.4	90
48	1	0	0	0	1	28.4357	16.42	1.11	0.577444	0.0676005	82	22.2656	2.14706	135.882	0.264706	9.33824	0.592593	0.000757576	4.75	4.36	137.4	0.14	184.8	2.92	1.36	0.36	0.09	6.3	12.7	76
49	1	0	0	1	0	29.6494	8.89	1.82	0.299838	0.204724	53	21.2585	2.27984	109.053	0.358025	14.8148	2.29268	0.000490566	9.15	4.53	143.8	0.13	265	5.54	2.43	0.87	0.28	8.6	36	93
50	0	0	0	1	0	74.2997	11.67	2.43	0.157067	0.208226	66	23.04	2.27273	117.955	0.488636	19.3182	0.7	0.000626204	7.24	4.94	154.9	0.13	207.6	4	1.76	0.86	0.57	5.24	34	115
51	1	1	0	0	1	34.9003	10.72	0.87	0.307161	0.0811567	76	23.2254	14.7108	259.88	1.75904	246.988	1.14286	0.000556328	7.73	3.94	123.9	0.12	215.7	12.21	0.83	1.46	0.07	7.36	205	136
52	0	0	0	1	0	58.4064	3.91	0.73	0.0669447	0.186701	70	23.4375	2.39326	94.382	0.337079	8.98876	1.40741	0.00077381	6.8	5.26	152	0.13	168	4.26	1.78	0.6	0.13	4.66	16	87
53	1	0	0	0	1	39.3973	10.2	1.85	0.258901	0.181373	64	26.1224	2.02994	110.539	0.335329	13.1737	0.652174	0.000704225	5.73	4.52	131.9	0.13	184.6	3.39	1.67	0.56	0.08	9.39	22	95
54	1	0	0	0	0	34.7547	13.54	2.77	0.389587	0.204579	77	28.5075	2.98246	156.842	0.380117	29.2398	1.61905	0.000484713	7.57	4.87	140.2	0.13	268.2	5.1	1.71	0.65	0.09	6.77	50	97
55	0	0	0	0	0	42.6972	6.12	1.04	0.143335	0.169935	65	23.2005	6.70588	315.882	1	25.4902	0.304348	0.000869025	4.49	4.43	138.8	0.14	161.1	3.42	0.51	0.51	0.03	4.64	13	88
56	1	0	0	1	1	25.272	4.68	0.48	0.185185	0.102564	64	23.7954	1.18817	109.14	0.209677	8.22581	0.857143	0.000640394	4.69	4.25	139	0.13	203	2.21	1.86	0.39	0.18	4.86	15.3	88
57	0	0	0	0	0	47.4583	15.26	2.1	0.321545	0.137615	78	28.0064	4.13235	159.559	0.595588	14.6324	0.904762	0.000599078	7.84	4.71	141	0.13	217	5.62	1.36	0.81	0.03	5.03	19.9	118
58	0	1	0	1	0	29.3436	6.88	0.28	0.234463	0.0406977	53	24.1517	2.06926	130.909	0.238095	14.4156	1.05	0.000429894	7.89	3.88	122.9	0.13	302.4	4.78	2.31	0.55	0.22	4.77	33.3	70
59	0	0	0	1	1	63.2736	13.24	2.06	0.20925	0.155589	69	22.8329	1.72881	126.554	0.288136	11.2994	0.833333	0.000580357	5.42	4.22	136	0.13	224	3.06	1.77	0.51	0.07	5.34	20	118
60	0	0	0	0	0	51.5736	10.78	3.07	0.209022	0.284787	62	19.487	1.41667	104.167	0.27381	13.0952	1.48148	0.000647619	7.15	4.53	99.4	0.17	262.5	3.57	2.52	0.69	0.31	5.21	33	118
61	0	0	0	1	0	114.529	9.77	2.19	0.0853059	0.224156	66	17.7154	2.04839	124.839	0.193548	11.2903	0.594595	0.000904393	4.06	4.18	118	0.14	154.8	2.54	1.24	0.24	0.03	4.75	14	58
62	0	0	0	1	0	77.3344	15.14	2.24	0.195773	0.147952	62	26.2976	4.74194	283.871	0.532258	51.4516	1.23077	0.000738636	3.97	5.21	152	0.13	176	2.94	0.62	0.33	0.05	4.81	31.9	92
63	0	0	0	1	0	33.9082	2.4	0.82	0.0707794	0.341667	60	25	1.92994	117.07	0.267516	11.465	0.705882	0.000652884	5.1	4.88	156.1	0.12	183.8	3.03	1.57	0.42	0.04	6.22	18	75
64	0	0	0	0	1	28.7903	3.79	0.3	0.131641	0.0791557	59	22.4913	1.52966	139.28	0.377119	10.1271	0.833333	0.00042592	7.26	4.75	135.8	0.14	328.7	3.61	2.36	0.89	0.33	5.85	23.9	115
65	1	0	0	1	0	22.8966	9.38	1.09	0.409667	0.116205	61	21.4109	1.07042	80.1127	0.129577	9.35211	0.68	0.000492264	8	4.42	134.9	0.14	284.4	3.8	3.55	0.46	0.14	4.85	33.2	75
66	0	0	1	0	1	96.746	18.49	3.66	0.191119	0.197945	63	24.5089	3.5	190.244	0.536585	45.122	2	0.000384615	8.81	4.38	144	0.12	312	5.74	1.64	0.88	0.44	5.78	74	83
67	1	1	1	0	0	16.8168	5.65	0.49	0.335974	0.0867257	58	24.3141	1.76651	96.7217	0.304245	9.43396	1.68182	0.00034138	13.13	4.65	137.5	0.14	410.1	7.49	4.24	1.29	0.09	4.79	40	75
68	0	1	1	1	1	107.49	5.96	1.52	0.0554469	0.255034	67	24.0238	1.46893	84.7458	0.237288	11.2994	1.04545	0.000866667	4.89	3.91	126	0.13	150	2.6	1.77	0.42	0.07	4.34	20	86
69	0	0	0	1	1	74.7864	4.82	1.85	0.0644502	0.383817	67	21.9713	1.62868	63.8971	0.213235	8.08824	1.46667	0.000747986	7.96	5.05	144.1	0.13	173.8	4.43	2.72	0.58	0.22	3.73	22	162
70	0	0	0	1	0	38.0952	2.76	0.4	0.0724501	0.144928	68	20.5499	0.857143	91.8367	0.25	19.3878	0.875	0.000666667	4.43	4.37	129	0.12	180	1.68	1.96	0.49	0.27	4.84	38	121
71	0	0	0	1	0	43.4398	6.63	1.13	0.152625	0.170437	57	24.539	1.85507	87.8744	0.352657	18.3575	3.18605	0.000769654	6.85	5.16	159	0.14	181.9	3.84	2.07	0.73	0.18	5.15	38	81
72	1	0	0	1	0	14.196	19.27	1.14	1.35742	0.0591593	87	22.0386	1.64706	62.1849	0.252101	17.2269	0.52	0.000878378	7.29	4.48	139	0.13	148	3.92	2.38	0.6	0.35	4.71	41	131
73	0	0	0	1	0	48.023	16.97	1.8	0.353372	0.10607	71	25.5937	0.971311	84.4262	0.221311	7.37705	0.7	0.000631068	5.63	4.21	125	0.13	206	2.37	2.44	0.54	0.24	4.51	18	99
74	0	0	0	1	0	110.132	11.28	1.85	0.102423	0.164007	87	22.5895	1.40092	81.4747	0.267281	203.687	0.967742	0.000791855	6.05	4.58	139.1	0.14	176.8	3.04	2.17	0.58	0.23	5.21	442	86
75	0	1	1	0	1	65.7072	7.16	1.03	0.108968	0.143855	67	24.1672	2.44853	185.294	0.382353	15.4412	0.25	0.00047619	5.76	4.5	141	0.12	252	3.33	1.36	0.52	0.27	4.91	21	69
76	0	1	0	1	0	65.52	15.7	0.34	0.239621	0.0216561	54	24.0055	1.73946	124.751	0.482759	44.4444	1.76923	0.000399263	8.78	4.56	136.9	0.13	325.6	4.54	2.61	1.26	0.25	6.55	116	78
77	0	0	0	1	0	34.216	5.36	1.29	0.156652	0.240672	71	24.2215	1.87166	105.561	0.299465	13.369	0.6875	0.00070922	6.12	3.88	112.3	0.14	197.4	3.5	1.87	0.56	0.15	6.45	25	96
78	1	0	0	0	1	58.812	5.03	0.97	0.0855268	0.192843	65	26.8136	1.10656	35.082	0.218579	9.83607	1.55556	0.00101246	8.67	4.5	136.4	0.13	128.4	4.05	3.66	0.8	0.13	4.16	36	88
79	0	0	0	0	1	25.662	12.96	2.03	0.505027	0.156636	72	20.3125	1.70909	95.1515	0.278788	15.7576	0.7	0.000955414	5.14	5.59	114	0.15	157	2.82	1.65	0.46	0.17	3.98	26	93
80	1	0	0	0	1	33.9456	10.7	1.27	0.31521	0.118692	61	24.0238	1.03289	77.4013	0.200658	5.26316	0.764706	0.000594985	6.94	5.11	142.2	0.14	235.3	3.14	3.04	0.61	0.13	4.86	16	81
81	1	0	0	1	0	10.7198	12.36	0.61	1.15301	0.0493528	61	21.3578	1.4094	115.436	0.214765	25.7047	0.956522	0.000755814	4.4	4.47	138	0.13	172	2.1	1.49	0.32	0.47	4.8767	38.3	68
82	0	1	1	0	1	117.775	10.57	2.82	0.0897476	0.266793	59	26.9972	4.72222	225.185	0.768519	13.8889	0.642857	0.000699013	7.34	2.29	68.7	0.17	243.2	5.1	1.08	0.83	0.29	4.67	15	653
83	1	0	0	0	0	25.6838	8.47	0.68	0.329779	0.0802834	53	26.6436	1.61842	114.079	0.223684	26.3158	0.964286	0.000538255	7.57	4.57	142.5	0.14	260.1	3.69	2.28	0.51	1.23	5.41	60	95
84	0	0	0	1	1	66.0442	9.12	2.14	0.138089	0.234649	75	21.4533	1.46	85.15	0.245	12.5	0.782609	0.000763359	5.57	4.78	148.2	0.13	170.3	2.92	2	0.49	0.12	5.3716	25	70
85	0	1	0	1	0	46.4755	6.27	0.9	0.13491	0.143541	77	26.2336	2.3209	128.657	0.358209	13.4328	0.869565	0.00075406	5.26	3.89	123.6	0.13	172.4	3.11	1.34	0.48	0.3	4.82	18	110
86	0	0	1	0	1	63.063	19.77	2.4	0.313496	0.121396	68	22.6757	1.89057	140.415	0.286792	13.2075	0.818182	0.000376243	8.97	4.58	141	0.14	372.1	5.01	2.65	0.76	0.47	5.247	35	86
87	0	0	0	1	0	50.336	6.55	1.19	0.130126	0.181679	66	22.7244	1.85022	88.2379	0.264317	10.5727	1	0.000649026	6.19	5.41	158.9	0.13	200.3	4.2	2.27	0.6	0.3	5.2221	24	76
88	0	1	0	0	0	91.3952	11.27	1.96	0.123311	0.173913	55	26.8519	4.56471	156.471	0.858824	131.765	0.836735	0.00105263	5.58	4.33	135	0.14	133	3.88	0.85	0.73	0.1	4.86	112	85
89	0	0	0	1	0	57.3082	8.91	1.18	0.155475	0.132435	54	28.7319	1.23077	87.6923	0.164835	22.5275	1.52381	0.000814536	4.46	5.03	148.8	0.13	159.6	2.24	1.82	0.3	0.09	5.12	41	81
90	1	0	0	0	0	35.7739	15.08	5.91	0.421536	0.39191	68	23.1473	9.27711	280.964	0.746988	43.3735	1.69231	0.000557461	9.26	4.64	136.9	0.13	233.2	7.7	0.83	0.62	0.08	5.4	36	65
91	1	0	0	0	1	51.6672	4.56	1.13	0.0882572	0.247807	70	22.0317	1.57037	94.8148	0.159259	10	0.96	0.000546875	7.48	4.95	155.9	0.14	256	4.24	2.7	0.43	0.08	5.64	27	96
92	1	0	0	1	0	96.512	8.97	2.13	0.0929418	0.237458	62	25.0593	1.50685	103.836	0.287671	10.9589	1.09524	0.000989446	4.2	4.45	136.7	0.15	151.6	2.2	1.46	0.42	0.09	4.88	16	76
93	0	0	0	1	0	63.9943	16.91	1.82	0.264242	0.107629	58	23.1837	1.94017	91.0684	0.188034	14.1026	0.714286	0.000610042	7.52	4.59	146.2	0.13	213.1	4.54	2.34	0.44	0.15	4.62	33	93
94	0	0	0	1	0	42.6629	4.75	0.9	0.111338	0.189474	72	22.6562	1.92821	141.179	0.205128	9.74359	0.607143	0.000472212	6.31	4.89	146.4	0.13	275.3	3.76	1.95	0.4	0.16	5	19	83
95	0	1	0	0	0	68.6005	18.32	1.33	0.267054	0.0725983	62	18.1449	2.21635	173.317	0.346154	15.3846	1.29167	0.00038835	7.6	4.29	136.7	0.14	360.5	4.61	2.08	0.72	0.14	5.24	32	72
96	1	0	0	1	1	25.4311	10.67	0.85	0.419565	0.0796626	60	24.2215	2.23626	70.6593	0.274725	11.5385	1.31579	0.00108865	6.64	4.81	135.7	0.14	128.6	4.07	1.82	0.5	0.23	5.98	21	83
97	1	0	0	1	1	44.0211	16.37	3.97	0.371867	0.242517	68	19.4674	2.23034	131.011	0.297753	16.8539	0.769231	0.000557461	6.54	4.69	141.1	0.13	233.2	3.97	1.78	0.53	0.22	5.1837	30	88
98	0	0	0	1	1	39.5959	11.64	1.06	0.29397	0.0910653	57	24.0882	3.48428	130.566	0.459119	20.1258	1.0625	0.000674374	8.03	5.13	147.8	0.14	207.6	5.54	1.59	0.73	0.13	6.6424	32	80
99	0	0	0	0	1	42.6816	14.67	2.11	0.343708	0.143831	61	23.7812	0.917031	113.93	0.213974	7.86026	1.06667	0.000536604	5.27	4.52	130.9	0.14	260.9	2.1	2.29	0.49	0.34	4.83	18	97
100	0	0	0	1	1	125.42	6.5	1.52	0.0518259	0.233846	55	20.0692	3.88421	195.579	0.452632	29.4737	0.785714	0.00080732	5.17	5.82	121.1	0.15	185.8	3.69	0.95	0.43	0.07	4.39	28	73
101	0	0	1	0	0	48.5098	2.99	0.72	0.0616371	0.240803	74	18.5568	2.62842	108.361	0.398907	10.929	0.807692	0.000655572	7.47	4.15	134.5	0.13	198.3	4.81	1.83	0.73	0.07	4.12	20	83
102	0	0	0	1	1	69.1891	12.14	3.28	0.175461	0.270181	70	21.6441	3.91411	104.908	0.361963	13.4969	1	0.000760234	9.07	4.65	141	0.13	171	6.38	1.63	0.59	0.46	5.0659	22	70	92
103	0	0	0	0	1	19.2556	19.9	1.03	1.03347	0.0517588	64	21.7993	1.50575	148.333	0.304598	33.908	1.66667	0.000503681	5.11	4.37	129.1	0.13	258.1	2.62	1.74	0.53	0.18	4.74	59	107
104	0	0	0	0	1	47.97	8.76	0.53	0.182614	0.0605023	56	23.1834	0.742857	61.619	0.142857	13.9683	1.48148	0.000721278	6.15	4.14	131.2	0.14	194.1	2.34	3.15	0.45	0.18	4.9848	44	83
105	0	1	0	1	0	42.2136	4.71	0.56	0.111575	0.118896	70	19.5965	2.77193	148.655	0.345029	16.9591	0.576923	0.000590087	7.21	4.7	96.8	0.15	254.2	4.74	1.71	0.59	0.17	5.1887	29	83
106	0	0	1	0	1	34.7292	6.34	0.8	0.182555	0.126183	55	25.1486	1.32692	82.2436	0.195513	8.65385	0.823529	0.000545596	8.05	4.53	134.7	0.14	256.6	4.14	3.12	0.61	0.15	4.51	27	77
107	1	0	0	0	1	60.9752	4.99	1.41	0.0818365	0.282565	65	24.0234	0.917476	82.767	0.203883	12.6214	0.545455	0.000762463	4.66	4.41	134.8	0.13	170.5	1.89	2.06	0.42	0.26	4.09	26	103
108	0	0	0	1	0	29.3155	8.77	1.33	0.299159	0.151653	81	20.976	1.91071	120.298	0.22619	11.9048	0.772727	0.000643246	5.51	5.23	154.1	0.13	202.1	3.21	1.68	0.38	0.21	5.74	20	80
109	0	1	0	1	0	31.7117	15.3	3.41	0.482472	0.222876	59	25.3444	3.0045	111.667	0.306306	21.1712	0.974359	0.000564744	9.82	4.52	129.3	0.14	247.9	6.67	2.22	0.68	0.21	5.37	47	91
110	1	0	0	0	1	41.2755	11.18	0.94	0.270863	0.0840787	63	23.9361	2.02857	115.371	0.228571	10.2857	1.22222	0.000742942	5.84	4.51	134.4	0.15	201.9	3.55	1.75	0.4	0.12	7.71	18	70
111	0	1	1	0	1	112.233	18.03	1.98	0.160648	0.109817	54	24.7409	2.88506	152.069	0.408046	74.7126	3.21569	0.000491308	7.79	4.69	139.7	0.13	264.6	5.02	1.74	0.71	0.27	4.03	130	74
112	0	1	1	1	1	89.2944	6.15	2.98	0.0688733	0.484553	60	23.2335	1.70199	122.185	0.291391	16.5563	0.772727	0.00108401	4.67	4.27	101	0.2	184.5	2.57	1.51	0.44	0.11	5.26	25	103
113	0	0	0	1	0	22.464	8.9	0.84	0.396189	0.094382	58	22.5827	1.51064	130.128	0.32766	19.5745	1.04	0.000425114	6.81	4.81	140.9	0.13	305.8	3.55	2.35	0.77	0.09	4.66	46	81	56
114	0	0	0	1	0	38.4134	10.34	1.1	0.269177	0.106383	66	23.5615	1.05825	42.2006	0.239482	10.0324	1.09677	0.000996933	7.49	4.65	138.3	0.13	130.4	3.27	3.09	0.74	0.36	5.12	31	65
115	0	0	0	1	1	99.6486	11.26	2.06	0.112997	0.182948	68	25.0135	2.35556	102.444	0.377778	33.3333	1.63158	0.000759219	7.2	4.5	138.2	0.14	184.4	4.24	1.8	0.68	0.44	11.89	60	76
116	0	0	0	0	0	47.9835	4.57	1.01	0.095241	0.221007	65	23.3887	4.31776	150.748	0.392523	15.8879	0.923077	0.000805952	6.33	4.5	132	0.13	161.3	4.62	1.07	0.42	0.18	5.89	17	91
117	1	1	0	1	0	11.4005	13.19	0.89	1.15697	0.0674754	63	20.4382	1.25392	75.1724	0.178683	6.58307	1.13636	0.00058382	8.56	4.36	131.9	0.14	239.8	4	3.19	0.57	0.76	4.67	21	94
118	1	0	0	1	0	30.2016	5.03	1.36	0.166547	0.270378	70	25.5296	2.48544	171.65	0.533981	24.2718	1.05882	0.000735294	4.31	4	126.2	0.13	176.8	2.56	1.03	0.55	0.12	5.64	25	101
119	0	1	0	1	1	43.9858	4.79	0.24	0.108899	0.0501044	64	25.5102	2.48837	111.24	0.507752	6.97674	1.03846	0.000452962	10.43	4.5	132.1	0.13	287	6.42	2.58	1.31	0.06	5.09	18	77
120	0	1	0	1	1	101.036	13.06	2.35	0.129261	0.179939	66	24.2215	1.18388	56.4232	0.171285	6.54912	1.44	0.000580357	9.87	4.87	149.2	0.13	224	4.7	3.97	0.68	0.47	5.79	26	141
121	1	1	0	1	0	13.7093	4.99	0.96	0.363987	0.192385	67	25.8264	3.42541	152.873	0.392265	7.18232	1	0.000505963	8.94	4.57	135.8	0.14	276.7	6.2	1.81	0.71	0.16	5.18	13	85
122	0	0	0	1	1	70.1719	7.53	1.6	0.107308	0.212483	79	22.0386	1.47887	79.7653	0.178404	10.7981	0.515152	0.000765156	6.01	4.41	147.1	0.13	169.9	3.15	2.13	0.38	0.3	4.49	23	85
123	1	0	0	1	1	29.4029	18.27	2.96	0.621368	0.162014	65	22.9854	3.76543	170.309	0.567901	11.9136	0.6	0.00050743	8.99	4.77	145.7	0.14	275.9	6.1	1.62	0.92	0.33	4.44	19.3	86
124	0	1	1	0	1	35.8816	8.06	1.3	0.224628	0.16129	63	26.1224	1.23232	86.2121	0.161616	14.1414	0.529412	0.000820152	4.86	4.35	132.4	0.14	170.7	2.44	1.98	0.32	0.09	5.61	28	72
125	0	1	1	1	1	165.56	13.88	3.28	0.0838368	0.236311	76	19.5312	1.50185	81.845	0.284133	20.2952	0.666667	0.000631199	8.02	4.82	141.7	0.14	221.8	4.07	2.71	0.77	0.41	5.07	55	80
126	1	0	0	1	1	15.5584	13.71	0.72	0.881196	0.0525164	70	30.1038	1.4557	96.962	0.253165	13.9241	1.21739	0.000913838	4.33	4.76	155.8	0.14	153.2	2.3	1.58	0.4	0.04	4.95	22	81
127	0	1	0	0	1	34.6804	18.41	0.87	0.530848	0.0472569	54	19.2901	2.7	137.067	0.266667	13.6667	1.33333	0.000389105	12.43	5.58	114.7	0.16	411.2	8.1	3	0.8	0.48	5.3266	41	91
128	0	0	0	1	1	27.846	15.25	0.97	0.547655	0.0636066	63	25.6544	2.00478	75.311	0.210526	10.0478	1.19048	0.000825921	6.98	3.94	129.4	0.13	157.4	4.19	2.09	0.44	0.22	5.89	21	70
129	0	1	1	1	0	79.676	15.28	2.64	0.191777	0.172775	72	23.4952	3.70807	146.832	0.372671	13.6646	1.16667	0.000592217	8.44	4.84	141.2	0.14	236.4	5.97	1.61	0.6	0.21	5.17	22	73
130	0	0	0	1	1	58.2894	6.37	1.7	0.109282	0.266876	78	23.3355	2.37288	107.458	0.483051	25.4237	1.04762	0.00102524	4.64	4.52	146.4	0.13	126.8	2.8	1.18	0.57	0.08	5.15	30	75
131	0	0	1	1	0	45.5083	5.72	1.39	0.125691	0.243007	86	21.9136	2	136.667	0.137255	70.5882	1.6	0.00243902	6.51	2.85	77.3	0.17	69.7	1.02	0.51	0.07	0.03	5.66	36	77
132	1	0	0	1	0	45.995	11.03	1.75	0.239808	0.158658	72	23.7228	1.89362	144.894	0.329787	24.4681	1.5	0.000477239	6.36	4.93	156.2	0.13	272.4	3.56	1.88	0.62	0.27	4.98	46	80
133	0	0	0	1	0	22.7718	4.91	0.78	0.215617	0.158859	68	21.7993	3.89815	181.944	0.564815	18.5185	1	0.000661578	6.05	3.78	113.7	0.13	196.5	4.21	1.08	0.61	0.13	4.76	20	80
134	1	0	0	1	0	109.799	10.39	1.43	0.0946274	0.137632	73	21.2585	2.77778	215.96	0.373737	38.3838	0.666667	0.000608045	4.22	3.41	106.9	0.13	213.8	2.75	0.99	0.37	0.09	4.8	38	89
135	1	0	0	1	1	40.768	8.94	0.72	0.21929	0.0805369	76	25.1429	1.75299	62.0717	0.286853	13.1474	0.625	0.000898588	7.8	4.85	144.9	0.14	155.8	4.4	2.51	0.72	0.14	4.69	33	82
136	0	0	0	1	0	71.0471	9.51	2.58	0.133855	0.271293	68	28.3987	2.05882	121.176	0.235294	18.2353	0.894737	0.000728155	5.6	4.72	133	0.15	206	3.5	1.7	0.4	0.1	5.3711	31	65
137	0	0	0	1	1	30.8053	7.35	1.2	0.238595	0.163265	72	26.5338	2.21404	69.1579	0.221053	10.1754	0.818182	0.000710299	10.12	5.28	153.4	0.14	197.1	6.31	2.85	0.63	0.29	5.4902	29	102	69
138	0	1	0	1	1	104.832	14.39	1.89	0.137267	0.131341	84	22.3214	2.56585	89.8049	0.282927	6.87805	0.444444	0.000814775	8.09	4.46	133	0.15	184.1	5.26	2.05	0.58	0.17	5.32	14.1	96
139	1	0	0	1	0	190.447	15.1	4.39	0.0792872	0.290728	60	24.974	3.776	165.6	0.464	36	0.541667	0.000676329	6.76	4.58	129.5	0.14	207	4.72	1.25	0.58	0.17	4.46	45	72
140	0	0	0	1	0	44.329	3.9	0.99	0.0879786	0.253846	73	21.5451	1.56809	73.5409	0.194553	12.8405	1.16	0.000687831	7.36	4.61	141	0.13	189	4.03	2.57	0.5	0.21	5.89	33	65	50
141	1	1	0	1	0	32.1048	15.9	1.63	0.495253	0.102516	78	26.9531	5.52174	214.13	0.855072	30.4348	0.714286	0.000473773	10.4	3.21	93	0.14	295.5	7.62	1.38	1.18	0.16	5.33	42	145
142	0	0	0	1	1	62.8992	3.76	0.88	0.0597782	0.234043	81	24.0882	3.04918	133.607	0.344262	14.7541	0.818182	0.000797546	5.47	4.02	110	0.13	163	3.72	1.22	0.42	0.1	4.88	18	88
143	1	0	0	1	1	25.9896	7.62	1.22	0.293194	0.160105	70	18.6851	2.05674	107.092	0.276596	21.2766	0.578947	0.000927152	4.88	3.78	119.1	0.14	151	2.9	1.41	0.39	0.14	4.5	30	113
144	0	0	0	1	1	90.5923	7.61	1.46	0.0840027	0.191853	67	25.4581	2.38608	101.076	0.316456	13.2911	0.684211	0.000876644	6.14	5.04	141.9	0.14	159.7	3.77	1.58	0.5	0.21	4.6397	21	79
145	0	1	1	1	1	49.1977	5.96	1.59	0.121144	0.266779	68	20.7612	1.70283	127.358	0.353774	7.64151	0.869565	0.000518519	6.57	4.41	131.9	0.14	270	3.61	2.12	0.75	0.06	4.99	16.2	74
146	1	0	0	1	0	37.31	3.23	0.67	0.086572	0.20743	71	19.3772	2.97024	123.81	0.39881	33.9286	1.27778	0.000625	7.67	4.5	129	0.13	208	4.99	1.68	0.67	0.3	5.391	57	67
147	1	0	0	0	1	23.063	17.04	3.6	0.738844	0.211268	62	20.9573	1.4467	131.269	0.116751	9.64467	0.894737	0.000502707	5.39	4.56	134.9	0.13	258.6	2.85	1.97	0.23	0.32	4.43	19	89
