# Supplementary material for: Machine learning model for the prediction of prostate cancer in patients with low prostate-specific antigen levels: A multicenter retrospective analysis
Source: Front Oncol. 2022 Aug 18;12:985940. doi: 10.3389/fonc.2022.985940 (PMC9433549; doi:10.3389/fonc.2022.985940)
Supplement: Supplementary Table 3 — Validation database from Changhai Hospital, Naval Medical University, Shanghai, China. [file Table_3.xlsx]

## Sheet: Sheet1
id	Pca	UrineWBC	UrineRBC	Ultrasoundhypoechoicnodules	Prostaticcalculi	PV	PSA	fPSA	PSAD	FT	Age	BMI	NLR	PLR	MLR	GLR	LSR	RPR	WBC	RBC	Hb	RDW	Plt	Neutrophilcount	Lymphocytecount	Monocytecount	Eosinophilcount	Bloodglucose	ga aglutamyltranspeptidase	Creatinine	ALP
1	1	0	0	1	0	1	1	1	1	1	0	1	1	0	0	1	1	1	1	1	1	0	0	1	0	0	1	1	0	0	0
2	1	0	0	1	1	1	1	0	0	0	0	1	1	1	0	1	1	0	0	0	0	0	1	0	0	0	0	1	0	0	0
3	1	0	0	1	0	1	0	0	0	1	1	0	0	0	0	0	1	1	1	0	0	0	0	0	1	1	0	0	0	0	0
4	0	0	0	0	1	1	1	1	1	1	0	1	1	1	1	0	1	0	1	0	0	0	1	1	0	1	1	0	0	0	0
5	0	0	0	0	1	1	1	0	0	1	0	0	1	0	0	1	1	0	1	1	1	0	1	0	1	0	0	1	1	0	0
6	0	0	1	0	1	1	1	0	0	1	0	0	1	1	1		1	1	1	0	0	0	0	1	0	0	0	1		0	0
7	1	0	0	1	0	1	0	1	0	1	0	1	1	1	0		1	0	1	0	0	0	1	0	1	1	0	1		0	0
8	0	0	0	0	1	1	0	0	0	1	0	0	1	1	0	1	1	0	1	0	0	0	1	0	0	0	0	1	0	0	0
9	0	0	0	0	1	1	1	1	0	1	0	1	1	1	0		1	0	1	1	1	0	1	0	1	0	0	1		0
10	0	1	1	0	0	1	1	0	0	0	0	0	1	1	0	0	1	1	1	0	0	0	1	0	1	0	0	0	0	0	0
11	1	0	0	1	0	1	0	0	0	1	0	0	1	0	0	0	1	1	1	0	1	0	0	0	1	1	0	1	0	0	0
12	0	0	0	1	0	1	1	1	1	1	0	1	1	0	0		1	1	1	0	1	0	0	0	1	0	0	1		1
13	1	0	0	1	1	1	0	0	0	1	1	0	0	0	0	1	1	1	0	0	1	0	0	0	0	0	1	1	0	0	0
14	0	0	0	0	1	1	1	0	0	0	0	1	0	0	0	1	1	1	0	0	1	0	0	0	1	0	0	1	0	0	0
15	1	0	1	1	0	0	1	1	1	0	0	1	1	1	1	1	1	1	1	0	1	0	0	1	0	1	0	1	1	0	0
16	0	0	0	0	1	1	0	0	0	1	0	0	1	1	0		1	0	1	1	1	0	1	1	1	1	0	1		0
17	1	0	0	1	1	0	1	1	1	1	0	0	0	0	0	0	1	1	1	0	0	0	0	0	1	0	0	1	0	0	1
18	0	0	0	0	1	1	1	1	0	1	1	1	1	1	1	1	1	1	1	0	0	0	0	0	0	1	0	1	0	0	1
19	1	0	0	1	1	1	0	0	0	1	0	0	1	1	0	0	1	1	0	0	0	0	0	0	0	0	0	0	0	0	0
20	0	0	0	0	1	1	1	1	0	1	0	1	1	0	0	1	1	1	0	1	1	0	0	0	0	0	0	1	0	1	0
21	1	0	0	1	0	0	1	0	1	1	1	1	1	0	0	1	1	1	1	0	1	0	0	0	1	0	0	1	0	0	0
22	1	0	0	1	1	0	1	1	1	1	0	0	1	0	0	1	1	1	0	0	1	0	0	0	1	0	0	0	0	1	0
23	0	0	0	0	0	1	0	0	0	1	0	0	1	0	0		1	1	1	0	0	0	0	1	1	0	0	1		0
24	1	0	0	1	0	0	1	1	1	0	1	0	1	1	1		1	0	1	1	1	0	1	1	1	1	0	1		0
25	1	0	0	1	0	0	0	0	1	1	1	1	1	0	0	0	1	1	1	0	1	0	0	1	1	1	0	1	0	1	0
26	0	1	1	0	1	1	1	0	0	1	0	0	1	0	0	0	0	0	1	0	0	0	1	0	1	0	0	1	0	0	0
27	1	0	0	1	0	0	0	0	1	1	0	1	0	0	0	1	1	1	0	0	1	0	0	0	0	0	0	0	0	0	0
28	1	0	0	1	1	0	0	0	0	0	0	1	1	0	0		1	1	0	0	0	0	0	0	1	0	0	1		1	1
29	1	0	0	1	1	0	1	0	1	0	0	1	0	0	0	1	1	0	0	0	0	0	1	0	1	0	0	1	1	0	0
30	0	0	0	0	1	1	0	0	0	1	0	1	0	1	0	1	1	1	0	0	0	0	0	0	0	0	1	0	0	0	0
31	0	0	0	0	1	1	0	0	0	1	0	0	0	0	0	0	0	1	1	0	0	0	0	0	1	0	0	0	0	0	0
32	0	0	0	0	1	1	1	1	0	1	1	1	1	0	0	0	1	1	1	0	0	0	0	0	1	0	1	0	0	0
33	0	0	0	0	1	1	1	0	0	1	0	1	0	0	0	0	1	1	1	1	1	0	0	0	1	0	1	0	0	0
34	0	0	0	0	1	1	1	1	0	1	1	1	1	0	0	1	1	1	0	0	0	0	0	0	0	0	0	0	0	0	0
35	0	0	0	0	1	1	1	1	0	1	0	1	1	0	0	0	1	0	1	0	0	0	1	1	1	1	0	1	0	1	1
36	1	0	0	1	0	1	1	0	1	0	0	0	1	1	0	1	0	0	1	0	0	0	1	0	1	0	1	1	0	0	0
37	0	0	0	0	1	1	1	0	0	1	0	0	1	0	0	0	1	1	1	0	0	0	0	0	1	0	1	0	0	0	1
38	1	0	0	1	0	0	1	1	1	0	0	1	1	0	0		1	1	1	0	0	0	0	1	1	1	0	1		0
39	0	0	0	0	1	1	0	0	0	0	0	1	1	1	1		1	1	0	0	0	0	0	0	0	0	0	1		0
40	0	0	1	0	1	1	0	0	0	1	0	0	1	1	1	1	1	1	0	0	0	0	0	0	0	0	0	1	1	0	0
41	1	0	0	1	0	0	1	1	1	1	0	1	1	1	0	1	1	0	1	1	1	0	1	1	1	0	1	1	1	0
42	0	1	1	0	1	1	0	0	0	1	1	0	1	1	0	0	0	1	1	0	0	0	0	0	0	0	1	0	0	0
43	1	0	0	1	0	0	1	0	1	0	0	1	1	0	0	1	1	1	0	0	0	0	0	0	0	0	0	0	0	0	0
44	1	0	0	1	0	0	1	0	1	0	0	1	1	0	0	0	1	0	1	0	0	0	1	1	1	1	1	0	0	0	0
45	0	0	0	0	1	1	0	0	0	0	0	0	1	0	0	0	1	1	1	0	1	0	0	1	1	0	0	0	0	0	0
46	0	0	0	0	1	1	0	0	0	1	1	1	1	0	0	0	1	1	0	0	0	0	0	1	1	0	0	1	0	0	0
47	0	0	0	0	1	1	1	0	1	0	0	1	1	0	0	1	1	1	1	1	1	0	0	0	0	0	1	0	0	0	0
48	0	0	0	0	1	1	0	1	0	1	0	0	1	0	0	1	1	1	1	0	0	0	0	0	0	0	1	1	0	0	0
49	0	1	1	0	1	1	1	1	0	1	0	1	1	0	0	0	1	1	1	0	0	0	0	1	1	0	0	1	0	0	0
50	1	0	0	1	0	0	1	0	1	0	0	1	1	1	1	1	1	1	1	0	0	0	0	1	0	1	0	1	0	0	0
51	0	0	0	0	1	1	0	0	0	1	0	1	1	1	0	0	1	0	1	0	0	0	1	1	1	0	0	0	0	0	0
52	0	0	0	0	1	1	0	0	0	1	1	1	1	0	1	0	1	1	1	0	0	0	0	0	1	1	0	1	0	0	0
53	0	0	0	0	1	1	1	1	0	1	0	0	1	0	0		1	0	1	0	0	0	1	1	1	0	0	1		0
54	0	0	0	0	1	1	0	0	0	1	0	1	1	1	0		1	1	1	0	0	1	0	1	1	0	0	1		0
55	0	0	0	0	1	1	0	0	0	1	0	1	1	1	0	0	0	0	1	0	1	0	1	0	0	0	0	1	0	0	0
56	1	0	0	1	1	0	1	1	1	1	0	1	1	1	1	0	1	0	1	0	0	0	1	0	0	1	0	1	0	0	0
57	0	0	0	0	1	1	0	1	0	1	0	1	1	0	0	0	1	1	1	0	1	0	0	0	1	1	1	1	0	0	0
58	0	0	1	0	1	1	0	0	0	1	0	1	1	0	1	0	1	1	1	0	0	0	0	0	1	1	0	0	0	0	0
59	1	1	0	1	1	1	1	0	1	1	1	0	1	0	0	0	1	1	1	0	0	0	1	1	1	1	0	1	0	0	0
60	1	0	0	1	1	1	1	1	1	1	0	0	1	1	0	1	1	1	1	0	0	0	0	1	0	0	1	1	0	0	1
61	0	0	0	0	1	1	0	0	0	1	0	1	1	1	0	1	1	0	1	0	1	0	1	0	1	0	1	0	0	0	0
62	1	0	0	1	0	0	1	0	1	0	0	0	0	0	0	0	1	1	1	0	0	0	0	0	1	0	1	0	0	1	0
63	0	0	0	0	1	1	1	0	1	1	0	0	0	0	0	0	1	1	1	0	0	0	0	0	1	0	1	1	0	0	0
64	0	0	0	0	1	0					0	1	0	1	0	0	1	0	0	0	0	0	1	0	1	0	1	0	0	0	0
65	0	0	0	0	0	0	1	0	1	0	1	1	1	1	0	1	1	1	0	0	0	0	0	0	0	0	1	1	0	0	0
66	0	0	0	0	1	1	1	1	0	1	0	0	0	0	0	0	1	1	0	0	0	0	0	0	1	0	0	0	0	0	0
67	0	0	0	0	1	0	0	0	0	1	0	0	0	0	0	0	0	1	1	0	0	0	0	0	1	1	0	0	0	1	0
68	1	0	0	1	0	0	1	1	1	1	1	0	1	0	1	1	0	1	1	0	0	0	0	1	0	1	0	0	0	0	0
69	1	0	0	1	1	1	1	0	0	1	0	1	1	0	0	0	1	0	1	0	1	0	1	1	1	1	0	0	0	0	0
70	1	0	0	1	0	0	1	0	1	0	0	1	0	0	0	1	1	1	0	0	1	0	0	0	0	0	0	0	0	0	0
71	1	0	0	1	1	0	0	0	0	1	0	1	1	0	0	1	1	1	0	0	0	0	0	0	0	0	0	1	0	0	0
72	0	0	0	0	1	0	0	0	0	0	1	1	1	0	0	0	1	1	0	0	0	0	0	0	0	0	0	0	0	0	0
73	1	0	0	1	0	0	1	0	1	0	0	1	1	0	0	1	0	1	1	0	1	0	0	0	1	0	0	1	0	0	0
74	0	0	0	0	1	0	0	0	0	1	1	1	1	1	0	1	1	1	0	0	0	0	0	0	0	0	1	1	0	0	0
75	0	0	0	0	1	1	0	0	0	1	0	0	1	1	0	0	1	0	1	0	0	0	1	0	1	0	1	0	0	0	0
76	1	0	0	1	0	1	1	0	0	0	1	1	0	0	0	0	0	1	0	0	0	0	0	0	1	0	0	1	0	0	0
77	1	0	0	1	1	0	1	1	1	1	0	1	1	0	1	0	1	1	1	0	0	0	0	1	1	1	1	1	0	0	0
78	1	0	0	1	1	0	0	0	1	0	0	1	1	0	0	0	1	1	1	0	0	0	0	1	1	0	0	0	0	1	0
79	0	0	0	0	1	0	0	0	1	0	0	0	1	0	0	0	1	1	1	0	1	0	0	1	1	1	1	0	0	0	0
80	0	0	0	0	1	1	1	0	0	0	0	1	1	1	0	1	1	0	1	0	1	0	1	1	1	0	0	1	1	0	0
81	1	0	0	1	1	1	1	0	1	0	0	1	1	1	0	0	0	0	1	0	0	0	1	1	1	1	0	1	0	0	0
82	1	1	0	1	0	0	1	1	1	1	1	0	1	1	1	0	1	0	1	0	0	0	1	1	0	1	1	1	0	1	0
83	0	0	0	0	1	1	0	0	0	1	0	1	1	1	0	1	1	0	1	0	0	0	1	0	0	0	0	0	0	0	1
84	0	0	0	1	1	1	1	0	0	1	0	1	1	0	0	1	1	1	1	0	1	0	0	1	1	0	0	0	0	0	0
85	1	0	0	1	1	0	0	0	0	1	0	1	1	0	0	1	1	1	1	0	0	0	0	0	1	0	0	1	1	0	0
86	0	0	0	0	1	1					0	0	0	0	1	0	1	1	1	0	0	1	0	0	1	1	1	1	0	0	0
87	0	0	0	0	1	1					1	0	1	0	0	0	1	0	1	0	0	0	1	0	1	0	1	0	0	0	0
88	0	0	0	0	1	0	0	0	1	1	0	0	1	0	1	1	1	1	1	0	0	0	0	1	0	1	0	1	1	0	1
89	1	0	0	1	0	0	1	0	1	1	0	1	1	0	0	0	1	0	1	0	0	0	1	1	1	1	0	0	0	1	0
90	0	0	0	0	1	0	1	0	1	0	0	1	0	0	0	1	1	1	1	0	1	0	0	0	1	0	1	1	1	0	0
91	0	0	0	0	1	1	0	0	0	1	1	1	1	1	0	1	1	1	1	0	0	1	1	1	1	0	0	0	1	0	0
92	1	0	0	0	1	0	1	0	1	0	0	0	0	0	0	0	1	1	0	0	1	0	0	0	0	0	1	0	0	0	0
93	1	0	0	1	0	0	0	0	1	0	0	1	1	1	0	1	1	0	0	0	1	0	0	0	0	1	0	1	1	0	0
94	0	0	0	0	1	1	0	0	0	0	0	0	1	1	1	1	1	0	1	0	1	0	1	1	0	1	0	1	0	0	1
95	0	0	0	0	1	0	0	0	0	0	0	0	1	0	1	0	1	1	1	0	0	0	0	1	1	1	1	0	0	1	0
96	0	0	0	0	0	0	0	0	0	1	0	1	1	0	1	1	1	1	1	0	1	0	0	0	0	0	0	1	0	0	0
97	0	0	0	0	1	0	0	0	0	1	0	0	1	0	0	1	1	1	1	0	0	0	0	0	1	0	1	0	0	0	0
98	1	0	0	1	1	1	1	0	0	0	1	0	1	1	0	1	1	1	1	0	1	0	0	0	0	0	1	0	0	0	0
99	1	0	0	1	0	0	0	0	0	1	1	0	1	0	0	0	1	1	0	0	0	0	0	0	0	0	0	0	0	0	0
100	1	0	0	0	1	0	1		1		0	1	0	0	0	0	1	1	1	0	0	0	0	0	1	1	1	0	1	0	0
101	1	0	0	1	0	1	0	0	0	1	0	0	1	0	0	1	1	1	0	0	0	0	0	0	1	0	1	0	0	0	1
102	1	0	0	1	1	0	1	0	1	1	1	1	1	0	0	1	0	1	1	0	0	0	0	1	0	0	1	1	0	1	0
103	1	0	0	1	1	0	0	0	1	0	0	0	0	0	0	0	1	1	1	0	0	0	0	0	1	0	0	0	0	0	0
104	1	0	0	1	1	0	0	1	1	1	0	0	1	0	1	0	1	1	1	0	0	0	0	1	1	1	1	0	0	1	0
105	0	0	0	0	0	0	0	0	0	0	1	0	1	1	0	0	0	0	1	0	0	0	1	0	1	1	0	0	0	0	0
106	0	0	0	0	1	0	0	0	0	0	1	1	1	0	1	1	1	1	1	0	0	0	0	0	1	1	0	1	0	0	1
107	1	0	0	1	1	1	1	0	1	0	0	1	0	0	0	1	1	1	1	0	1	0	0	0	1	1	1	0	1	0	0
108	0	1	0	0	1	0	0	0	0	1	0	1	1	0	0	1	1	1	1	0	0	0	0	0	1	0	0	1	1	0	1
109	1	0	0	1	1	0	1	0	1	1	1	0	1	0	1	0	1	1	1	0	0	0	0	1	0	1	1	1	0	1	1
110	0	1	1	0	1	1	0	0	0	1	0	1	0	0	0	0	1	0	1	0	0	0	1	0	1	1	1	1	0	0	0
111	0	1	1	0	1	1	0	0	0	1	1	0	0	0	0	0	0	1	1	0	1	0	0	0	1	1	1	0	0	0	0
112	0	0	1	0	1	1					0	0	1	1	0	1	1	0	0	0	0	0	1	0	1	0	0	1	0	0	0
113	1	0	1	1	0	0	1	0	1	0	0	0	1	1	0	0	1	0	1	0	0	0	1	1	1	1	1	1	0	0	0
114	1	0	1	1	1	0	0	0	1	0	0	1	1	0	1	1	1	0	1	0	0	0	1	1	1	1	0	0	1	0	0
115	1	0	1	1	1	1	0	0	0	1	0	1	0	0	0	1	1	1	1	0	0	1	0	0	1	1	1	0	1	0	0
116	0	0	1	0	1	1	1	1	0	1	1	0	1	0	1	0	1	1	1	0	0	0	0	1	0	1	1	0	0	0	0
